# Supplementary material for: MethyNano: supervised contrastive pretraining enables robust and generalizable methylation detection from nanopore sequencing
Source: Bioinformatics. 2026 May 28;42(6):btag348. doi: 10.1093/bioinformatics/btag348 (PMC13296999; doi:10.1093/bioinformatics/btag348)
Supplement: btag348_Supplementary_Data [file btag348_supplementary_data.zip]

Archive with 5 entries (5 files):
- Supplementary Data 1.xlsx
- Supplementary Data 2.xlsx
- Supplementary Data 3.xlsx
- Supplementary Data 4.xlsx
- supplementary materials.docx
