# Supplementary material for: MethyNano: supervised contrastive pretraining enables robust and generalizable methylation detection from nanopore sequencing
Source: Bioinformatics. 2026 May 28;42(6):btag348. doi: 10.1093/bioinformatics/btag348 (PMC13296999; doi:10.1093/bioinformatics/btag348)
Supplement: btag348_Supplementary_Data [file btag348_supplementary_data.zip › Supplementary Data 1.xlsx]

## Sheet: Sheet2
Metric	Dataset	MethyNano	NanoCon	remora	rockfish	DeepPlant
precision	A.thaliana	0.838385	0.744467	0.7605	0.788229	0.831647
	H.sapiens	0.838012	0.7244	0.7631	0.80473	0.8476
	O.sativa	0.83257	0.725337	0.7606	0.796278	0.846218
accuracy	A.thaliana	0.836325	0.732199	0.7607	0.80235	0.8309
	H.sapiens	0.8371	0.73625	0.7611	0.79923	0.8312
	O.sativa	0.8347	0.740333	0.792292	0.795	0.83055
recall	A.thaliana	0.832122	0.70369	0.759	0.825302	0.828561
	H.sapiens	0.83482	0.76003	0.7558	0.78896	0.80666
	O.sativa	0.837487	0.773615	0.749	0.792292	0.807508
F1Score	A.thaliana	0.835242	0.723095	0.7598	0.806339	0.830101
	H.sapiens	0.836413	0.74138	0.7595	0.79677	0.82662
	O.sativa	0.835022	0.748241	0.7548	0.79428	0.82641
AUROC	A.thaliana	0.920211	0.821754	0.8444	0.888343	0.914896
	H.sapiens	0.919608	0.82198	0.8439	0.8839	0.91477
	O.sativa	0.917287	0.826481	0.8391	0.881373	0.915221
AUPRC	A.thaliana	0.921528	0.824298	0.8437	0.887319	0.916543
	H.sapiens	0.920355	0.82392	0.8432	0.88143	0.91586
	O.sativa	0.918301	0.830043	0.8395	0.880025	0.917695
