# Supplementary material for: MethyNano: supervised contrastive pretraining enables robust and generalizable methylation detection from nanopore sequencing
Source: Bioinformatics. 2026 May 28;42(6):btag348. doi: 10.1093/bioinformatics/btag348 (PMC13296999; doi:10.1093/bioinformatics/btag348)
Supplement: btag348_Supplementary_Data [file btag348_supplementary_data.zip › Supplementary Data 3.xlsx]

## Sheet: CpG
		CpG
		ACC	PRE	RECALL	F1	AUROC	AUPRC
MethyNano	CpG	0.8778	0.8801	0.8747	0.8774	0.9515	0.9557
	CHG	0.7879	0.7833	0.7968	0.79	0.8702	0.8765
	CHH	0.7577	0.7498	0.7747	0.762	0.8348	0.8355
NanoCon	CpG	0.7714	0.7709	0.7725	0.7717	0.8535	0.8624
	CHG	0.6433	0.7008	0.4843	0.5721	0.7109	0.7148
	CHH	0.6019	0.6632	0.388	0.4882	0.6649	0.6455
remora	CpG	0.7752	0.7684	0.7887	0.7784	0.8607	0.8592
	CHG	0.6401	0.6708	0.5383	0.5971	0.701	0.7026
	CHH	0.6228	0.637	0.5622	0.5971	0.677	0.6601
rockfish	CpG	0.8108	0.7806	0.8687	0.8222	0.9006	0.8997
	CHG	0.6718	0.6716	0.6722	0.6719	0.7324	0.7232
	CHH	0.625	0.6278	0.6118	0.6197	0.6738	0.6512
DeepPlant	CpG	0.8503	0.845	0.8584	0.8517	0.9311	0.9338
	CHG	0.7525	0.8018	0.665	0.7268	0.839	0.8462
	CHH	0.7086	0.7551	0.6097	0.6744	0.7871	0.7872

## Sheet: CHG
		CHG
		ACC	PRE	RECALL	F1	AUROC	AUPRC
MethyNano	CpG	0.8206	0.7925	0.8688	0.8289	0.9057	0.9071
	CHG	0.8261	0.8372	0.8096	0.8231	0.9077	0.9128
	CHH	0.7883	0.8268	0.7296	0.7751	0.8738	0.8745
NanoCon	CpG	0.7119	0.7004	0.7406	0.7199	0.7935	0.799
	CHG	0.7444	0.7413	0.7509	0.746	0.8297	0.8414
	CHH	0.6776	0.6885	0.6488	0.668	0.7506	0.7466
remora	CpG	0.6531	0.661	0.6287	0.6445	0.7301	0.7202
	CHG	0.7237	0.7341	0.7014	0.7174	0.8104	0.8166
	CHH	0.655	0.6561	0.6514	0.6538	0.717	0.7036
rockfish	CpG	0.7448	0.7376	0.76	0.7487	0.8276	0.8249
	CHG	0.7874	0.7989	0.7682	0.7833	0.8747	0.8807
	CHH	0.7248	0.7613	0.6549	0.7041	0.8121	0.8082
DeepPlant	CpG	0.8111	0.8012	0.8275	0.8141	0.8952	0.8976
	CHG	0.8178	0.8276	0.803	0.8151	0.9001	0.9054
	CHH	0.7695	0.8213	0.6888	0.7493	0.8612	0.8615

## Sheet: CHH
		CHH
		ACC	PRE	RECALL	F1	AUROC	AUPRC
MethyNano	CpG	0.7161	0.6628	0.8797	0.756	0.8162	0.793
	CHG	0.7572	0.7361	0.8017	0.7675	0.8424	0.8461
	CHH	0.7959	0.7905	0.8058	0.7981	0.8764	0.8748
NanoCon	CpG	0.667	0.6472	0.7394	0.6902	0.7319	0.7231
	CHG	0.6953	0.7067	0.6663	0.6859	0.7658	0.7724
	CHH	0.7054	0.7149	0.6821	0.6981	0.7833	0.7886
remora	CpG	0.6211	0.618	0.6353	0.6265	0.6779	0.6884
	CHG	0.6486	0.6915	0.5302	0.6	0.7233	0.7258
	CHH	0.6964	0.703	0.6791	0.6908	0.7669	0.7737
rockfish	CpG	0.6689	0.6451	0.7569	0.6965	0.7309	0.7096
	CHG	0.724	0.7018	0.7819	0.7397	0.8098	0.8071
	CHH	0.7507	0.7346	0.7863	0.7596	0.834	0.8349
DeepPlant	CpG	0.6978	0.6421	0.9088	0.7522	0.8015	0.7762
	CHG	0.7536	0.722	0.8247	0.7699	0.8347	0.8304
	CHH	0.7657	0.7488	0.7994	0.7733	0.8472	0.8424
