# Supplementary material for: MethyNano: supervised contrastive pretraining enables robust and generalizable methylation detection from nanopore sequencing
Source: Bioinformatics. 2026 May 28;42(6):btag348. doi: 10.1093/bioinformatics/btag348 (PMC13296999; doi:10.1093/bioinformatics/btag348)
Supplement: btag348_Supplementary_Data [file btag348_supplementary_data.zip › Supplementary Data 4.xlsx]

## Sheet: Sheet1
train on O.sativa								train on H.sapiens
Dataset	Metric	MethyNano	NanoCon	Remora	Rockfish	DeepPlant		Dataset	Metric	MethyNano	NanoCon	Remora	Rockfish	DeepPlant
A.thaliana	accuracy	0.7966	0.6967	0.6844	0.7534	0.7972		A.thaliana	accuracy	0.799	0.657	0.6521	0.7048	0.805
	precision	0.7686	0.6989	0.6512	0.7138	0.7687			precision	0.7968	0.6372	0.6593	0.7413	0.7816
	recall	0.8486	0.6913	0.7943	0.846	0.8502			recall	0.741	0.7294	0.6297	0.6449	0.7601
	f1score	0.8066	0.6951	0.7157	0.7743	0.8074			f1score	0.7679	0.6802	0.6441	0.6897	0.7703
	AUROC	0.8881	0.774	0.7801	0.8466	0.8877			AUROC	0.8198	0.7219	0.7191	0.7921	0.8185
	AUPRC	0.8947	0.7798	0.791	0.8499	0.8944			AUPRC	0.8293	0.7131	0.708	0.7882	0.8128
O.sativa	accuracy	0.8347	0.7403	0.7923	0.795	0.8306		O.sativa	accuracy	0.7883	0.6853	0.6753	0.7407	0.7695
	precision	0.8326	0.7253	0.7606	0.7963	0.8462			precision	0.8268	0.6967	0.6808	0.7246	0.8213
	recall	0.8375	0.7736	0.749	0.7923	0.8075			recall	0.7296	0.6563	0.6632	0.7763	0.6888
	f1score	0.835	0.7482	0.7548	0.7943	0.8264			f1score	0.7751	0.6759	0.6719	0.7496	0.7493
	AUROC	0.9173	0.8265	0.8391	0.8814	0.9152			AUROC	0.8738	0.7558	0.7592	0.824	0.8612
	AUPRC	0.9183	0.83	0.8395	0.88	0.9177			AUPRC	0.8745	0.7624	0.7656	0.8249	0.8615
H.sapiens	accuracy	0.7799	0.6111	0.6643	0.7345	0.7759		H.sapiens	accuracy	0.8371	0.7363	0.7611	0.7992	0.8312
	precision	0.7582	0.6502	0.6444	0.7048	0.7536			precision	0.838	0.7244	0.7631	0.8047	0.8476
	recall	0.822	0.7362	0.7332	0.8068	0.82			recall	0.8348	0.76	0.7558	0.789	0.8067
	f1score	0.7888	0.6906	0.686	0.7524	0.7854			f1score	0.8364	0.7414	0.7595	0.7968	0.8266
	AUROC	0.8665	0.7502	0.747	0.8187	0.8625			AUROC	0.9196	0.822	0.8439	0.8839	0.9148
	AUPRC	0.8697	0.7578	0.758	0.8198	0.8675			AUPRC	0.9204	0.8239	0.8432	0.8814	0.9159
